# Supplementary material for: Clinical Outcomes of Thymic Carcinoma: The Role of Radiotherapy Combined with Multimodal Treatments
Source: Cancers (Basel). 2023 Apr 12;15(8):2262. doi: 10.3390/cancers15082262 (PMC10136483; doi:10.3390/cancers15082262)
Supplement: Supplementary file 1 [file cancers-15-02262-s001.zip]

Archive with 1 entries (1 files):
- cancers-2300088-supplementary.pdf
